# Supplementary material for: Patient Similarity Networks for Irritable Bowel Syndrome: Revisiting Brain Morphometry and Cognitive Features
Source: Diagnostics (Basel). 2026 Jan 22;16(2):357. doi: 10.3390/diagnostics16020357 (PMC12839715; doi:10.3390/diagnostics16020357)
Supplement: Supplementary file 1 [file diagnostics-16-00357-s001.zip]

Archive with 1 entries (1 files):
- diagnostics-4092988-supplementary_materials.pdf
